# Supplementary material for: Bicomponent Electrospinning of PVDF-Based Nanofiber Membranes for Air Filtration and Oil–Water Separation
Source: Polymers (Basel). 2025 Mar 6;17(5):703. doi: 10.3390/polym17050703 (PMC11902515; doi:10.3390/polym17050703)
Supplement: Supplementary file 1 [file polymers-17-00703-s001.zip]

Archive with 1 entries (1 files):
- polymers-3515835-supplementary.pdf
